# Supplementary material for: 3D Printing Today, AI Tomorrow: Rethinking Apert Syndrome Surgery in Low-Resource Settings
Source: Healthcare (Basel). 2025 Jul 29;13(15):1844. doi: 10.3390/healthcare13151844 (PMC12346539; doi:10.3390/healthcare13151844)
Supplement: Supplementary file 1 [file healthcare-13-01844-s001.zip]

Archive with 1 entries (1 files):
- healthcare-3704074-supplementary.pdf
